# Supplementary material for: Geographical structure of endosymbiotic bacteria hosted by Bathymodiolus mussels at eastern Pacific hydrothermal vents
Source: BMC Evol Biol. 2017 May 30;17:121. doi: 10.1186/s12862-017-0966-3 (PMC5450337; doi:10.1186/s12862-017-0966-3)
Supplement: Supplementary file 4 — Bacterial symbiont community in the gill tissues of host mussels, B. thermophilus and B. antarcticus, based on NGS data of 16S ribosomal RNA gene from 45 individual host mussels. (XLSX 16 kb) [file 12862_2017_966_MOESM4_ESM.xlsx]

## Sheet: Table S3
	MBR-A2498-12	MBR-A2498-2	MBR-A2498-3	MBR-A3540-70	MBR-A3540-72	MBR-A3540-73	MBR-A3540-74	MBR-A3540-78	MBR-A3540-81	MBR-A3540-85	MBR-A3540-87	MBR-A3540-95	MBR-A3320-6	MBR-A3320-7	MBR-A3320-8	MBR-A3323-16	MBR-A3323-17	MBR-A3323-18	MBR-A3323-19	MBR-A3323-20	MBR-A3323-21	MBR-A3323-22	MBR-A3323-24	MBR-A3327-1	MBR-A3327-10	MBR-A3327-14	MBR-A3327-19	MBR-A3327-20	MBR-A3327-5	MBR-A3327-9	MBR-A4096-1	MBR-A4096-2	MBR-A3340-1	MBR-A3340-10	MBR-A3340-14	MBR-A3340-16	MBR-A3340-24	MBR-A3340-27	MBR-A3340-5	MBR-A3340-7	MBR-A3339-3	MBR-A4091-92	MBR-A4091-94	MBR-A4091-96	MBR-A4091-98
Table S3. Bacterial symbiont community in the gill tissues of host mussels, B. thermophilus and B. antarcticus, based on NGS data of 16S ribosomal RNA gene from forty-five individual host mussels
Class	9N_1	9N_2	9N_3	9N_4	9N_5	9N_6	9N_7	9N_8	9N_9	9N_10	9N_11	9N_12	7S_1	7S_2	7S_3	11S_1	11S_2	11S_3	11S_4	11S_5	11S_6	11S_7	11S_8	17S_1	17S_2	17S_3	17S_4	17S_5	17S_6	17S_7	23S_1	23S_2	32S_1	32S_2	32S_3	32S_4	32S_5	32S_6	32S_7	32S_8	32S_9	38S_1	38S_2	38S_3	38S_4
Gammaproteobacteria	0.9987	0.9913	0.9998	0.9999	1.0002	0.9968	0.9998	0.9991	0.9987	0.9982	0.9938	0.9939	0.9801	0.9875	0.9345	0.9949	0.9997	0.9986	0.9986	1	0.9436	0.9403	1	0.997	0.9976	0.9907	0.997	0.998	0.9961	0.9967	1	0.9977	0.9892	0.9984	1	1	0.9999	1	1	1	0.9976	0.997	1	0.9967	0.9857
Epsilonproteobacteria	0.0011	0.0008	0	0	0	0.0026	0	0	0.0011	0.002	0.0048	0.0047	0.0088	0.009	0.0407	0.0026	0	0	0	0	0.001	0	0	0	0.0012	0.003	0	0	0	0	0	0.0011	0.0013	0.0016	0	0	0	0	0	0	0	0	0	0.0033	0.0056
Alphaproteobacteria	0	0	0	0	0	0	0	0	0	0	0	0	0	0	0.0044	0.0009	0	0	0	0	0	0	0	0	0	0	0	0	0	0	0	0	0	0	0	0	0	0	0	0	0	0	0	0	0
Betaproteobacteria	0	0.0081	0	0	0	0	0	0	0	0	0	0	0	0	0	0	0	0.0013	0	0	0.0542	0.0585	0	0.0028	0	0	0	0	0.0029	0	0	0	0	0	0	0	0	0	0	0	0	0	0	0	0
Deltaproteobacteria	0	0	0	0	0	0	0	0	0	0	0	0	0.0044	0.0013	0.0043	0	0	0	0	0	0	0	0	0	0	0.0015	0	0	0	0	0	0	0	0	0	0	0	0	0	0	0	0	0	0	0
Actinobacteria	0	0	0	0	0	0	0	0	0	0	0	0	0	0.0013	0	0	0	0	0	0	0.001	0	0	0	0	0	0	0	0	0	0	0	0	0	0	0	0	0	0	0	0.0011	0.003	0	0	0
Bacilli	0	0	0	0	0	0	0	0	0	0	0	0	0	0	0	0	0	0	0	0	0	0.0012	0	0	0	0	0	0.0011	0	0	0	0	0	0	0	0	0	0	0	0	0	0	0	0	0
Clostridia	0	0	0	0	0	0	0	0.001	0	0	0	0	0	0	0	0	0	0	0	0	0	0	0	0	0	0	0	0	0	0	0	0	0	0	0	0	0	0	0	0	0	0	0	0	0
Flavobacteriia	0	0	0	0	0	0	0	0	0	0	0	0	0	0	0.0107	0	0	0	0	0	0	0	0	0	0	0.003	0	0	0	0.0011	0	0	0.0026	0	0	0	0	0	0	0	0	0	0	0	0.0042
Mollicutes	0	0	0	0	0	0	0	0	0	0	0	0	0.0044	0	0	0	0	0	0	0	0	0	0	0	0	0	0	0	0	0	0	0	0	0	0	0	0	0	0	0	0	0	0	0	0
Nitrospinia	0	0	0	0	0	0	0	0	0	0	0	0	0	0	0	0	0	0	0	0	0	0	0	0	0	0	0	0	0.001	0	0	0	0	0	0	0	0	0	0	0	0	0	0	0	0
Parcubacteria_genera_incertae_sedis	0	0	0	0	0	0	0	0	0	0	0	0	0	0	0	0	0	0	0	0	0	0	0	0	0	0	0.0024	0	0	0	0	0	0	0	0	0	0	0	0	0	0	0	0	0	0
Planctomycetia	0	0	0	0	0	0	0	0	0	0	0	0	0	0	0.0032	0	0	0	0	0	0	0	0	0	0	0	0	0	0	0	0	0.0011	0.0013	0	0	0	0	0	0	0	0	0	0	0	0
Sphingobacteriia	0	0	0	0	0	0	0	0	0	0	0	0.0012	0	0	0	0	0	0	0	0	0	0	0	0	0	0	0	0	0	0	0	0	0.0013	0	0	0	0	0	0	0	0	0	0	0	0
unclassified	0	0.0003	0	0	0	0.0009	0	0	0	0	0.0012	0	0.0022	0.0013	0.0022	0.0018	0	0	0.0011	0	0	0	0	0	0.0012	0.0015	0.0008	0.0011	0	0.0022	0	0	0.0039	0	0	0	0	0	0	0	0.0011	0	0	0	0.0042
