# Supplementary material for: Geographical structure of endosymbiotic bacteria hosted by Bathymodiolus mussels at eastern Pacific hydrothermal vents
Source: BMC Evol Biol. 2017 May 30;17:121. doi: 10.1186/s12862-017-0966-3 (PMC5450337; doi:10.1186/s12862-017-0966-3)
Supplement: Supplementary file 5 — Genetic diversity indices of symbiont 16S rRNA gene from 45 individuals of host Bathymodiolus mussels in the EPR and PAR. (XLSX 13 kb) [file 12862_2017_966_MOESM5_ESM.xlsx]

## Sheet: Table S5
Table S5. Genetic diversity indices of symbiont 16S rRNA gene from 45 individuals of host Bathymodiolus mussels in the EPR and PAR
16S rRNA
Population	9N												7S			11S								17S							23S		32S									38S
Individual No.	1	2	3	4	5	6	7	8	9	10	11	12	1	2	3	1	2	3	4	5	6	7	8	1	2	3	4	5	6	7	1	2	1	2	3	4	5	6	7	8	9	1	2	3	4
Sequence length	300												300			300								300							300		300									300
Average FST*	0.00988045												0.304803			0.00466679								0.00546429							0.001		0.0032525									0.00346333
N	904	914	821	1049	932	785	3498	954	809	823	878	943	833	736	439	1045	701	736	823	833	1000	1281	1112	1364	990	863	833	623	1127	888	846	1053	720	812	829	623	736	694	601	759	626	665	856	883	642
h	2	1	1	3	2	3	6	1	3	3	1	3	1	2	2	3	2	4	2	1	2	2	3	2	3	3	2	2	6	1	3	2	1	2	1	1	3	1	1	3	1	3	3	3	2
H	0.0154	0	0	0.0302	0.017	0.0549	0.0446	0	0.0856	0.0265	0	0.0438	0	0.0135	0.4725	0.0247	0.0142	0.0455	0.0121	0	0.0139	0.014	0.0338	0.016	0.026	0.023	0.0167	0.0159	0.0864	0	0.0304	0.0226	0	0.0171	0	0	0.0269	0	0	0.0313	0	0.0327	0.0301	0.0314	0.0216
π	5.1e-05	0	0	0.000101	5.7e-05	0.000184	0.00015	0	0.000287	8.9e-05	0	0.000147	0	4.5e-05	0.001575	8.2e-05	4.7e-05	0.000153	4e-05	0	4.6e-05	4.7e-05	0.000113	5.3e-05	8.7e-05	7.7e-05	5.6e-05	5.3e-05	0.000293	0	0.000102	7.5e-05	0	5.7e-05	0	0	9e-05	0	0	0.000105	0	0.00011	0.000101	0.000105	7.2e-05
* Average pairwise FST between individuals within population
N: Number of sequences
h: number of haplotypes
H: haplotype diversity
π: nucleotide diversity
