# Supplementary material for: Geographical structure of endosymbiotic bacteria hosted by Bathymodiolus mussels at eastern Pacific hydrothermal vents
Source: BMC Evol Biol. 2017 May 30;17:121. doi: 10.1186/s12862-017-0966-3 (PMC5450337; doi:10.1186/s12862-017-0966-3)
Supplement: Supplementary file 6 — Genetic diversity indices of symbiont protein-coding genes from 72 individuals of host Bathymodiolus mussels in the EPR, GAR, and PAR (based on 1% error correction criterion for the 454 pryosequencing raw data). (XLSX 48 kb) [file 12862_2017_966_MOESM6_ESM.xlsx]

## Sheet: Table S7
Table S7. Genetic diversity indices of symbiont protein-coding genes from 72 individuals of host Bathymodiolus mussels in the EPR, GAR, and PAR (based on 1% error correction criterion for the 454 pryosequencing raw data)
COI
Population	11N								9N								GAR								7S								11S								17S								23S
Individual No.	1	2	3	4	5	6	7	8	1	2	3	4	5	6	7	8	1	2	3	4	5	6	7	8	1	2	3	4	5	6	7	8	1	2	3	4	5	6	7	8	1	2	3	4	5	6	7	8	1
Sequence length	443								443								443								443								443								443								443
Average FST*	0.353569								0.358689								0.488631								0.722255								0.474992								0.122905								0.747019
N	969	664	265	158	218	121	437	462	749	705	403	497	281	238	420	399	199	593	-	-	87	33	429	242	546	598	67	44	120	45	496	330	344	709	121	55	68	80	498	282	445	651	202	146	154	108	564	275	169
h	15	20	22	29	2	8	4	25	2	6	7	32	4	12	9	12	67	6	-	-	35	16	21	10	1	1	5	6	6	6	3	7	3	6	5	5	6	5	2	5	46	49	11	30	29	18	21	37	1
k	33								22								177								9								8								49								9
H	0.5296	0.6886	0.7081	0.7597	0.4972	0.2864	0.0627	0.8077	0.0571	0.2212	0.693	0.7711	0.1095	0.7598	0.7021	0.392	0.9305	0.0852	-	-	0.6717	0.7102	0.7676	0.1953	0	0	0.5988	0.7875	0.5782	0.7071	0.0629	0.6447	0.0892	0.6331	0.3726	0.6061	0.3626	0.4491	0.1937	0.6054	0.8963	0.8696	0.6228	0.874	0.8152	0.7835	0.7866	0.8161	0
π	0.00156635	0.00256037	0.00249027	0.00280828	0.0011223	0.000796916	0.00021409	0.00293231	0.000128871	0.000546971	0.00213122	0.00395424	0.000251187	0.00249499	0.00217835	0.000977684	0.00570675	0.000224946	-	-	0.00242806	0.016105	0.00313086	0.000977296	0	0	0.00215218	0.00271548	0.00157476	0.00211598	0.000141948	0.00188575	0.000201372	0.00175316	0.000892677	0.00176939	0.000984975	0.00117867	0.000437345	0.00221466	0.00390098	0.00383848	0.0017536	0.00398327	0.00323245	0.00280273	0.00263339	0.00322084	0
dnaK
Population	11N								9N								GAR								7S								11S								17S								23S
Individual No.	1	2	3	4	5	6	7	8	1	2	3	4	5	6	7	8	1	2	3	4	5	6	7	8	1	2	3	4	5	6	7	8	1	2	3	4	5	6	7	8	1	2	3	4	5	6	7	8	1
Sequence length	469								469								469								469								469								469								469
Average FST*	0.365339								0.527								0.294								0.671								0.594								0.185								0.566
N	-	551	227	20	263	68	803	533	939	425	388	74	204	160	515	395	675	855	115	3	194	34	594	525	476	530	118	4	180	37	491	526	840	645	175	15	182	59	450	305	-	438	398	52	199	98	425	266	512
h	-	2	2	11	6	2	4	4	29	12	15	40	11	22	24	8	67	10	14	3	35	11	25	16	29	12	33	3	10	1	2	32	7	15	2	2	4	2	1	1	-	10	34	25	54	65	18	33	1
k	20								2								110								45								6								120								3
H	-	0.0427	0.4705	0.7632	0.6239	0.4333	0.2264	0.6256	0.491	0.2037	0.1856	0.9182	0.5511	0.7817	0.638	0.1639	0.8002	0.3328	0.3451	1	0.4712	0.5847	0.6876	0.2105	0.3538	0.1203	0.908	0.8333	0.6759	0	0.0594	0.3203	0.1645	0.873	0.148	0.4762	0.2744	0.3086	0	0	-	0.3894	0.5917	0.8348	0.8437	0.9695	0.5999	0.7541	0
π	-	0.002134	0.023527	0.08	0.040533	0.021664	0.011444	0.038565	0.010863	0.003393	0.003647	0.03168	0.009511	0.019556	0.01815	0.002676	0.014779	0.003303	0.004169	0.024242	0.028051	0.006887	0.008378	0.002496	0.0112	0.003229	0.045298	0.037037	0.024457	--	0.001319	0.010516	0.031906	0.266103	0.024674	0.079365	0.049107	0.051432	--	--	-	0.003758	0.007286	0.01272	0.013775	0.025402	0.006735	0.009864	--
π	-	9.10021e-05	0.00100328	0.00341151	0.00172849	0.000923838	0.000488017	0.00164456	0.00155186	0.000484714	0.000521	0.00452571	0.00135871	0.00279371	0.00259286	0.000382286	0.00346629	0.000774691	0.000977804	0.00568576	0.00657913	0.00161529	0.00196499	0.000585416	0.00107463	0.000309819	0.00434629	0.00355366	0.00234662	0	0.000126557	0.001009	0.000408179	0.0034043	0.000315659	0.00101533	0.000628235	0.000657979	0	0	-	0.000961535	0.00186422	0.00325458	0.00352452	0.00649945	0.00172324	0.00252384	0
pgi
Population	11N								9N								GAR								7S								11S								17S								23S
Individual No.	1	2	3	4	5	6	7	8	1	2	3	4	5	6	7	8	1	2	3	4	5	6	7	8	1	2	3	4	5	6	7	8	1	2	3	4	5	6	7	8	1	2	3	4	5	6	7	8	1
Sequence length	441								441								441								441								441								441								441
Average FST*	0.267232								0.531								0.261								0.459								0.451								0.253								0.551131
N	486	415	199	34	153	17	361	301	646	451	462	65	198	135	527	502	798	604	147	6	172	29	392	324	457	645	178	5	97	42	349	417	335	299	173	29	133	99	533	317	702	519	213	57	149	82	542	404	313
h	38	26	22	21	24	12	26	21	10	29	15	22	15	10	33	6	34	17	19	6	23	11	65	57	1	1	16	5	46	21	50	19	1	4	13	18	15	45	10	13	48	171	42	33	37	48	67	39	1
k	54								52								46								161								71								208								77
H	0.8823	0.7938	0.778	0.8966	0.8631	0.9559	0.4815	0.6643	0.5397	0.845	0.4433	0.8519	0.4522	0.683	0.8217	0.3694	0.8226	0.439	0.6699	1	0.6346	0.7685	0.9279	0.8475	0	0	0.8607	1	0.8406	0.8873	0.7886	0.6894	0	0.6827	0.6135	0.8374	0.3508	0.8295	0.4603	0.2277	0.7377	0.9728	0.8743	0.9398	0.8865	0.9166	0.9132	0.8295	0
π	0.04344	0.034697	0.030999	0.040272	0.034393	0.056373	0.018086	0.024066	0.019439	0.039171	0.011128	0.031305	0.009904	0.017677	0.093764	0.007622	0.032509	0.011985	0.024201	0.088406	0.023958	0.03052	0.064562	0.069605	--	--	0.014796	0.016149	0.012214	0.011261	0.267022	0.006354	--	0.01352	0.018419	0.032567	0.008852	0.029008	0.008145	0.004223	0.006709	0.288177	0.009023	0.013974	0.010991	0.015406	0.011123	0.007751	--
π	0.00531918	0.00424861	0.0037958	0.00493127	0.00421139	0.00690282	0.00221461	0.00294686	0.00229213	0.0046188	0.00131215	0.00369129	0.00116782	0.00208436	0.0110561	0.000898739	0.00339096	0.00125014	0.00252437	0.00922149	0.00249902	0.00318349	0.00673436	0.00726039	0	0	0.00540171	0.00589567	0.00445908	0.00411116	0.0974842	0.00231971	0	0.00217669	0.00296542	0.00524321	0.00142515	0.00467022	0.00131133	0.000679893	0.00316434	0.13592	0.00425575	0.00659091	0.00518396	0.00726632	0.00524622	0.0036558	0
pykF
Population	11N								9N								GAR								7S								11S								17S								23S
Individual No.	1	2	3	4	5	6	7	8	1	2	3	4	5	6	7	8	1	2	3	4	5	6	7	8	1	2	3	4	5	6	7	8	1	2	3	4	5	6	7	8	1	2	3	4	5	6	7	8	1
Sequence length	404								404								404								404								404								404								404
Average FST*	0.292029								0.601336								0.476								0.497								0.526413								0.150935								0.716081
N	410	681	292	27	155	66	228	375	495	1030	595	75	154	113	245	344	571	1271	264	11	163	27	762	406	590	987	127	5	136	42	335	548	388	965	425	24	171	73	605	369	580	848	264	42	181	70	313	331	332
h	13	12	23	18	32	34	30	29	22	16	5	27	5	7	14	2	48	13	17	6	40	11	34	23	6	59	30	4	25	15	12	37	11	69	6	9	21	31	3	28	27	28	44	19	23	39	19	31	6
k	65								39								63								124								55								81								91
H	0.6263	0.5559	0.3317	0.9145	0.8843	0.9403	0.7685	0.7703	0.7476	0.2564	0.134	0.8209	0.1253	0.6651	0.7446	0.0287	0.9049	0.1768	0.5951	0.8364	0.8596	0.6125	0.7685	0.7668	0.1992	0.2663	0.6807	0.9	0.6085	0.6202	0.1432	0.8458	0.2889	0.9106	0.4612	0.8043	0.6455	0.7161	0.0262	0.8333	0.7294	0.7555	0.8782	0.7294	0.4177	0.9122	0.746	0.8645	0.1485
π	0.012483	0.010594	0.006438	0.037694	0.036224	0.049489	0.024567	0.023384	0.044627	0.014438	0.003803	0.043724	0.003291	0.02227	0.030273	0.000737	0.031376	0.003821	0.017372	0.060606	0.033935	0.021707	0.026631	0.031942	0.001694	0.017869	0.009821	0.037097	0.010269	0.008392	0.003643	0.019836	0.008882	0.043226	0.016123	0.02971	0.016479	0.023046	0.000477	0.035885	0.014799	0.0153	0.023512	0.018669	0.00773	0.027789	0.016277	0.021824	0.001738
π	0.0020084	0.00170448	0.00103582	0.00606463	0.00582812	0.00796234	0.00395261	0.00376228	0.00430805	0.00139377	0.000367121	0.00422088	0.000317696	0.00214983	0.00292239	7.1146e-05	0.00489279	0.000595849	0.002709	0.00945094	0.00529184	0.003385	0.00415285	0.00498105	0.000519941	0.00548454	0.00301437	0.0113862	0.00315187	0.00257576	0.00111815	0.00608828	0.00120918	0.00588473	0.00219496	0.00404468	0.00224343	0.00313745	6.49381e-05	0.00488533	0.00296713	0.00306757	0.00471404	0.00374304	0.00154983	0.00557156	0.00326346	0.0043756	0.00039148
rpoD
Population	11N								9N								GAR								7S								11S								17S								23S
Individual No.	1	2	3	4	5	6	7	8	1	2	3	4	5	6	7	8	1	2	3	4	5	6	7	8	1	2	3	4	5	6	7	8	1	2	3	4	5	6	7	8	1	2	3	4	5	6	7	8	1
Sequence length	388								388								388								388								388								388								388
Average FST*	0.351								0.493								0.396841								0.451723								0.551063								0.24419								0.545142
N	938	697	353	14	220	108	524	472	1016	1073	571	132	248	202	619	467	1064	1129	181	4	229	31	785	478	1064	853	238	12	212	61	669	541	769	1045	381	24	315	112	881	563	858	789	376	65	250	127	772	480	803
h	8	27	42	7	12	19	10	11	16	18	7	14	2	15	13	4	30	18	34	3	10	13	19	19	21	6	42	5	44	25	9	58	28	11	4	10	7	12	9	7	20	35	13	30	14	26	18	33	7
k	30								16								42								203								37								70								140
H	0.7708	0.5769	0.7975	0.7582	0.5157	0.7648	0.5449	0.4751	0.3985	0.6276	0.147	0.8081	0.0319	0.8365	0.7422	0.0423	0.8523	0.4056	0.7611	0.8333	0.5831	0.6323	0.715	0.5862	0.2331	0.0976	0.8742	0.7273	0.5905	0.8284	0.2	0.8612	0.3529	0.5363	0.4543	0.7101	0.2667	0.5188	0.1988	0.5405	0.7611	0.5628	0.2672	0.8812	0.1821	0.5511	0.5937	0.7647	0.0824
π	0.038302	0.034857	0.058222	0.045055	0.023326	0.043798	0.022206	0.020669	0.029308	0.059442	0.010645	0.079856	0.001992	0.090734	0.065073	0.003176	0.035372	0.011795	0.036781	0.027778	0.016179	0.019969	0.026431	0.017887	0.001857	0.000565	0.063932	0.004851	0.021599	0.008566	0.001123	0.009489	0.013809	0.015687	0.012916	0.04387	0.008232	0.018714	0.006787	0.015917	0.021842	0.013571	0.004824	0.035859	0.003152	0.012145	0.0106	0.019155	0.000646
π	0.00296149	0.00269513	0.0045017	0.00348363	0.00180356	0.00338644	0.00171696	0.00159812	0.00120858	0.00245122	0.000438969	0.00329303	8.21443e-05	0.00374161	0.00268342	0.000130969	0.00382893	0.00127678	0.00398145	0.0030069	0.00175134	0.00216159	0.00286109	0.00193622	0.000971575	0.000295606	0.033449	0.00253802	0.0113005	0.0044817	0.000587549	0.00496461	0.00131684	0.00149593	0.00123168	0.00418348	0.00078501	0.00178458	0.000647214	0.00151786	0.00394057	0.00244838	0.000870309	0.00646941	0.00056866	0.00219111	0.00191237	0.0034558	0.000233093
soxA
Population	11N								9N								GAR								7S								11S								17S								23S
Individual No.	1	2	3	4	5	6	7	8	1	2	3	4	5	6	7	8	1	2	3	4	5	6	7	8	1	2	3	4	5	6	7	8	1	2	3	4	5	6	7	8	1	2	3	4	5	6	7	8	1
Sequence length	361								361								361								361								361								361								361
Average FST*	0.326								0.592								0.355466								0.446127								0.128797								0.0975052								0.321109
N	971	1290	845	64	360	101	497	68	1019	1580	1131	158	481	237	377	53	1114	1410	469	19	477	78	447	71	899	1496	450	30	372	51	408	57	1215	1705	642	46	417	154	459	14	-	1586	635	97	489	112	401	50	748
h	11	4	4	2	4	5	2	2	5	4	2	9	3	7	8	14	25	6	7	6	2	25	14	28	4	2	6	10	4	31	5	31	3	1	14	19	2	14	1	6	-	16	7	32	5	5	1	18	2
k	5								30								78								69								110								63								32
H	0.5501	0.489	0.067	0.381	0.5381	0.6822	0.0278	0.5004	0.43	0.0948	0.0348	0.6972	0.045	0.6093	0.494	0.434	0.7787	0.1648	0.1804	0.5965	0.5006	0.5744	0.6141	0.8374	0.0822	0.0212	0.7083	0.5609	0.0477	0.9671	0.0718	0.9254	0.0212	0	0.0882	0.6831	0.0423	0.4113	0	0.6044	-	0.5871	0.4743	0.669	0.0681	0.1377	0	0.6416	0.0212
π	0.144604	0.177267	0.013956	0.07619	0.118539	0.181743	0.005566	0.100088	0.016208	0.003378	0.001122	0.030864	0.00151	0.023773	0.017069	0.020694	0.016239	0.002918	0.002497	0.014695	0.006417	0.014746	0.009694	0.02171	0.00169	0.000307	0.014777	0.013327	0.000696	0.042307	0.001117	0.034107	0.000191	--	0.007937	0.029521	0.000381	0.004867	--	0.006435	-	0.011343	0.008641	0.017124	0.001156	0.002247	--	0.016067	0.000662
π	0.00200283	0.00245522	0.000193296	0.00105526	0.00164181	0.00251722	7.70914e-05	0.00138626	0.00134693	0.00028072	9.3241e-05	0.00256488	0.000125485	0.0019756	0.00141848	0.00171972	0.0035087	0.000630482	0.000539518	0.0031751	0.0013865	0.00318612	0.00209455	0.0046908	0.000323019	5.86787e-05	0.00282441	0.00254727	0.00013303	0.00808638	0.000213499	0.00651907	5.81994e-05	0	0.00241848	0.00899532	0.000116094	0.00148302	0	0.0019608	-	0.00197953	0.00150799	0.0029884	0.00020174	0.000392136	0	0.00280394	5.86814e-05
* Average pairwise FST between individuals within population
N: Number of sequences
k: number of polymorphic sites
h: number of haplotypes
H: haplotype diversity
π: nucleotide diversity
- : no data shown
[truncated: 23 more columns]
